# Supplementary material for: Inhibition of Fungal Growth and Aflatoxin B1 Synthesis in Aspergillus flavus by Plasma-Activated Water
Source: Foods. 2023 Jun 26;12(13):2490. doi: 10.3390/foods12132490 (PMC10340411; doi:10.3390/foods12132490)
Supplement: Supplementary file 1 [file foods-12-02490-s001.zip]

Archive with 1 entries (1 files):
- foods-2401454-supplementary.pdf
